# Supplementary material for: Preoperative Perforator Mapping in DIEP Flaps for Breast Reconstruction. The Impact of New Contrast-Enhanced Ultrasound Techniques
Source: J Pers Med. 2022 Dec 28;13(1):64. doi: 10.3390/jpm13010064 (PMC9862612; doi:10.3390/jpm13010064)
Supplement: Supplementary file 1 [file jpm-13-00064-s001.zip]

Archive with 3 entries (2 files):
- jpm-2003700-Supplementary/
- jpm-2003700-Supplementary/Video 1.wmv
- jpm-2003700-Supplementary/Video 2.wmv
